# Supplementary material for: Extracellular vesicle‐mediated endothelial apoptosis and EV‐associated proteins correlate with COVID‐19 disease severity
Source: J Extracell Vesicles. 2021 Jul 3;10(9):e12117. doi: 10.1002/jev2.12117 (PMC8254805; doi:10.1002/jev2.12117)
Supplement: Supplementary file 2 — Supplementary information [file JEV2-10-e12117-s001.xlsx]

## Sheet: NPX Data LEVs
20201096_Dhillon	Olink NPX Manager 2.1.0.224
NPX data
Panel	Olink CARDIOVASCULAR II(v.5005)	Olink CARDIOVASCULAR II(v.5005)	Olink CARDIOVASCULAR II(v.5005)	Olink CARDIOVASCULAR II(v.5005)	Olink CARDIOVASCULAR II(v.5005)	Olink CARDIOVASCULAR II(v.5005)	Olink CARDIOVASCULAR II(v.5005)	Olink CARDIOVASCULAR II(v.5005)	Olink CARDIOVASCULAR II(v.5005)	Olink CARDIOVASCULAR II(v.5005)	Olink CARDIOVASCULAR II(v.5005)	Olink CARDIOVASCULAR II(v.5005)	Olink CARDIOVASCULAR II(v.5005)	Olink CARDIOVASCULAR II(v.5005)	Olink CARDIOVASCULAR II(v.5005)	Olink CARDIOVASCULAR II(v.5005)	Olink CARDIOVASCULAR II(v.5005)	Olink CARDIOVASCULAR II(v.5005)	Olink CARDIOVASCULAR II(v.5005)	Olink CARDIOVASCULAR II(v.5005)	Olink CARDIOVASCULAR II(v.5005)	Olink CARDIOVASCULAR II(v.5005)	Olink CARDIOVASCULAR II(v.5005)	Olink CARDIOVASCULAR II(v.5005)	Olink CARDIOVASCULAR II(v.5005)	Olink CARDIOVASCULAR II(v.5005)	Olink CARDIOVASCULAR II(v.5005)	Olink CARDIOVASCULAR II(v.5005)	Olink CARDIOVASCULAR II(v.5005)	Olink CARDIOVASCULAR II(v.5005)	Olink CARDIOVASCULAR II(v.5005)	Olink CARDIOVASCULAR II(v.5005)	Olink CARDIOVASCULAR II(v.5005)	Olink CARDIOVASCULAR II(v.5005)	Olink CARDIOVASCULAR II(v.5005)	Olink CARDIOVASCULAR II(v.5005)	Olink CARDIOVASCULAR II(v.5005)	Olink CARDIOVASCULAR II(v.5005)	Olink CARDIOVASCULAR II(v.5005)	Olink CARDIOVASCULAR II(v.5005)	Olink CARDIOVASCULAR II(v.5005)	Olink CARDIOVASCULAR II(v.5005)	Olink CARDIOVASCULAR II(v.5005)	Olink CARDIOVASCULAR II(v.5005)	Olink CARDIOVASCULAR II(v.5005)	Olink CARDIOVASCULAR II(v.5005)	Olink CARDIOVASCULAR II(v.5005)	Olink CARDIOVASCULAR II(v.5005)	Olink CARDIOVASCULAR II(v.5005)
Assay	BMP-6	ANGPT1	ADM	CD40-L	SLAMF7	PGF	ADAM-TS13	BOC	IL-4RA	SRC	IL-1ra	IL6	TNFRSF10A	STK4	IDUA	TNFRSF11A	PAR-1	TRAIL-R2	PRSS27	TIE2	TF	IL1RL2	PDGF subunit B	IL-27	IL-17D	CXCL1	LOX-1	Gal-9	GIF	SCF	IL18	FGF-21	PIgR	RAGE	SOD2	CTRC	FGF-23	SPON2	GH	FS	GLO1	CD84	PAPPA	SERPINA12	REN	DECR1	MERTK	KIM1	THBS2
Uniprot ID	P22004	Q15389	P35318	P29965	Q9NQ25	P49763	Q76LX8	Q9BWV1	P24394	P12931	P18510	P05231	O00220	Q13043	P35475	Q9Y6Q6	P25116	O14763	Q9BQR3	Q02763	P13726	Q9HB29	P01127	Q8NEV9,Q14213	Q8TAD2	P09341	P78380	O00182	P27352	P21583	Q14116	Q9NSA1	P01833	Q15109	P04179	Q99895	Q9GZV9	Q9BUD6	P01241	P19883	Q04760	Q9UIB8	Q13219	Q8IW75	P00797	Q16698	Q12866	Q96D42	P35442
OlinkID	OID00379	OID00380	OID00381	OID00382	OID00383	OID00384	OID00385	OID00386	OID00387	OID00388	OID00389	OID00390	OID00391	OID00392	OID00393	OID00394	OID00395	OID00396	OID00397	OID00398	OID00399	OID00400	OID00401	OID00402	OID00403	OID00404	OID00405	OID00406	OID00407	OID00408	OID00409	OID00410	OID00411	OID00412	OID00413	OID00414	OID00415	OID00416	OID00417	OID00418	OID00419	OID00420	OID00421	OID00422	OID00423	OID00424	OID00425	OID00426	OID00427
Asymptomatic
Asymptomatic-1	0.56197	3.52388	0.6629	2.47806	0.40816	1.88506	1.98511	0.19936	0.12853	4.91786	1.82908	1.03822	1.36685	0.97923	2.03655	1.72503	4.61017	1.86213	2.54774	2.08484	0.0419	0.79215	4.06283	2.34331	0.47747	4.58871	5.24506	4.98652	1.54001	1.98939	3.7274	2.9003	3.45182	7.76444	7.33103	2.68769	0.93341	4.22076	0.78669	7.01883	3.01129	0.72656	0.14123	-0.70743	1.7954	2.40144	0.29606	2.17629	3.55514
Asymptomatic-2	0.8816	5.4388	0.55248	2.517	0.8145	3.68924	2.61531	0.00649	0.22368	5.5574	1.19897	0.37585	1.12837	1.2077	2.29803	1.25764	4.9958	1.68697	2.39032	2.41307	-0.1601	1.01724	5.44082	4.2183	1.03626	3.66918	4.58118	3.94922	0.30632	2.05001	2.20916	1.62379	4.14516	7.98288	8.48169	3.99355	0.77693	3.1239	8.34449	9.00544	2.20416	0.78483	7.96747	-0.8728	2.71573	4.26154	0.95653	2.01281	2.02213
Asymptomatic-3	0.89945	4.10629	0.25219	2.31229	0.23968	2.01121	2.05724	0.27153	0.18532	4.22032	1.1537	0.53206	0.61229	0.68678	1.2667	0.96466	4.36667	1.20526	2.80967	2.39436	-0.26075	0.69863	4.55066	1.87165	0.36686	3.51948	3.57991	4.40474	1.79054	1.00333	2.42555	1.78812	3.4657	8.24334	7.42081	4.06328	0.63443	3.39572	3.61247	6.90637	1.4559	0.14753	0.32919	-0.61555	1.95205	2.98108	0.33473	1.67643	2.63561
Asymptomatic-4	0.74463	4.7237	0.4406	3.12032	0.94025	2.4825	2.50454	-0.00512	0.09926	4.64774	0.92146	0.4578	0.44518	0.74653	1.39783	1.17707	4.98968	1.06679	3.38151	2.84414	0.168	0.43288	5.04257	2.17492	0.29237	3.77653	2.85837	4.5301	2.23543	1.09436	2.35227	1.48835	3.98639	8.80796	7.96496	4.99981	0.80978	3.50051	4.48111	7.38062	1.37198	0.44905	0.52292	-0.40803	2.43833	3.57702	0.45898	1.65093	2.62603
Asymptomatic-5	0.34766	4.72323	1.32201	3.18901	0.94718	2.61355	2.20565	0.16932	0.397	5.38545	1.4342	1.47141	0.92708	1.35447	2.00248	1.69419	5.27463	1.7189	2.56247	2.29619	-0.11983	0.52756	5.24176	2.63625	0.94934	5.19999	5.95828	5.28716	1.3758	1.40756	2.83436	2.10155	3.75724	8.32948	7.88112	2.83035	1.1488	3.70047	5.76012	7.41428	4.6282	0.93257	5.17874	0.7625	1.35975	3.2098	0.47736	0.95822	1.76001
Asymptomatic-6	0.44821	4.58664	1.27972	3.41289	0.93419	2.45125	2.1081	0.25022	0.48287	5.35378	1.18618	1.48124	0.885	1.36887	1.68062	1.50515	5.2228	1.8481	2.54414	2.24477	0.20361	0.57423	5.20572	1.775	0.62871	5.34008	6.25255	5.4676	1.36798	1.35053	2.93239	2.05395	3.66387	8.37587	7.76692	2.6225	1.48302	3.7514	2.11002	6.80122	4.37405	0.88885	0.42452	-0.02758	0.98757	2.61118	0.42355	1.33247	1.79597
Moderate-No O2
Moderate-No O2-1	0.70164	4.80223	0.4284	1.26665	0.73226	1.86279	2.04462	0.00872	0.22706	4.95858	1.90777	1.55887	1.00507	1.49071	1.44931	1.22807	4.75431	1.77762	3.13613	2.65106	0.64436	0.6542	5.41201	2.08017	0.47392	3.61799	2.96861	6.23673	1.33463	2.39034	4.19623	3.18739	3.69125	8.37751	8.55433	3.85722	0.80029	3.65987	5.50667	7.44737	1.78726	0.42467	0.6849	-0.74908	2.37086	3.3668	0.71056	1.66711	3.70247
Moderate-No O2-2	0.70354	6.53871	0.3395	1.58463	0.75232	1.3695	1.97436	0.06868	-0.02687	3.33913	0.85201	1.05725	1.16538	-0.23342	1.29995	0.92449	2.23713	1.15501	2.85505	2.12619	0.20518	0.48394	6.11939	1.74885	0.59985	4.78629	5.30351	6.03806	1.56278	1.71616	2.78221	1.51494	2.79164	8.77753	7.23527	4.57875	1.02753	2.93387	5.45929	6.90935	2.23999	0.43621	0.4373	-1.40796	2.21108	2.63195	0.30397	1.59321	2.37358
Moderate-No O2-3	0.96211	5.23296	1.80168	0.87037	0.4294	3.1151	2.36238	0.15185	0.80692	3.46122	1.59696	0.8872	0.83236	0.65245	1.64398	2.2339	4.72651	2.66499	3.67734	2.26504	1.14213	0.84021	4.75726	3.01778	0.32218	4.3561	3.42874	8.09838	2.17889	2.20052	5.69304	2.23443	5.10124	8.75592	8.24548	3.78493	1.36491	5.64878	3.72912	6.66287	1.97786	0.43679	0.81177	-0.16695	2.37875	2.5038	1.03161	4.1654	5.00661
Moderate-No O2-4	0.76562	6.09355	0.62225	2.39199	0.56212	1.60643	1.96857	-0.02852	-0.04802	4.96369	1.51083	0.63314	1.16715	1.17487	1.9525	1.31453	4.70179	1.4596	2.23085	2.33799	-0.03925	0.63611	5.62199	1.54284	0.43717	4.61919	4.15771	6.68803	0.8887	1.85931	3.46313	1.91378	2.58603	7.62159	8.13536	3.9958	0.58456	2.85186	2.2803	6.35976	1.48	0.43134	0.20308	-0.85384	1.99471	3.87973	0.23652	1.1904	2.38438
Moderate-No O2-5	1.18831	5.59091	1.19101	2.72847	1.39	1.93577	2.42995	0.2016	0.47048	6.73425	0.9884	1.23086	1.32139	1.94056	2.42889	0.99099	6.094	1.58018	2.60874	2.46026	-0.09029	0.85513	6.53275	1.95552	0.41779	4.34337	3.01208	4.99112	1.48671	1.25203	3.55806	2.93297	3.20218	7.91266	8.82313	3.36548	1.36765	3.61012	2.2883	6.69941	3.00901	0.76864	0.83454	-0.53859	1.65093	4.38344	0.53255	1.12275	2.28587
Moderate-No O2-6	0.79071	4.82056	0.52925	1.90842	1.03111	1.78444	2.29669	0.09172	0.2204	5.22082	0.22724	0.81796	1.00291	1.4129	1.51539	0.98578	4.78605	1.77764	1.65602	2.65716	0.20191	0.99019	4.48412	2.04301	0.49987	4.08134	5.29488	4.62188	1.11814	1.60797	2.74373	2.41439	4.43274	6.3577	8.19455	1.58262	1.08042	2.31174	0.27925	6.88533	2.07584	1.01075	0.42226	-1.42765	1.84532	4.09662	0.47547	2.7594	1.46279
Moderate-No O2-7	0.73679	5.25843	0.50191	2.00585	0.66083	2.12007	1.87498	0.25664	0.02605	5.02348	0.2709	0.35031	0.76678	1.67876	1.36644	1.04424	3.92029	0.9855	2.82853	2.28113	-0.07258	0.38901	4.93692	1.74061	-0.00451	3.72484	2.1902	4.31498	2.52433	2.63961	2.63099	0.94978	3.22554	6.89243	7.15691	3.12271	0.7545	3.53307	2.5996	7.26365	1.23723	0.37239	0.36797	-1.44638	4.18118	3.79381	0.09964	1.93138	2.79158
Moderate-No O2-8	0.70575	4.73814	0.55897	2.84633	0.85951	2.13596	2.42812	0.17207	0.10081	5.42468	2.1341	1.5616	1.3555	1.68125	1.4067	1.02768	5.17554	1.21674	1.56397	2.20562	0.08359	0.65338	4.86596	1.70003	0.67417	4.05604	3.03274	6.34668	1.41096	1.0868	3.47858	2.32494	3.36903	9.60775	8.48656	4.37223	0.63235	3.14254	1.32069	7.15185	2.18583	0.61599	0.57897	-1.58468	1.79701	3.67323	0.31808	1.70205	2.43676
Moderate-No O2-9	1.03127	2.77177	2.39917	1.04727	0.7851	4.81382	2.09911	0.32405	0.48715	3.5059	2.29427	1.34574	1.45502	0.94453	1.04054	3.92635	6.7355	2.60099	4.47744	2.6978	1.31343	0.57687	2.85422	2.36523	0.51514	4.19808	3.95005	6.00074	3.28351	4.00097	3.71395	3.92228	5.53481	11.3876	7.05731	3.89738	4.85036	4.93389	5.62557	6.29272	1.81646	0.59346	0.67201	-1.68539	2.02033	2.11317	0.44824	2.85737	3.04103
Moderate-No O2-10	1.49271	5.87547	1.79049	3.94021	1.66906	7.59343	2.49549	0.21493	0.56372	8.15312	1.02234	1.29047	1.79555	3.23752	3.31235	1.35717	6.82871	1.45376	2.68603	2.30563	0.42297	0.96636	6.68027	5.21942	1.2834	5.3952	5.8137	5.77511	1.35832	1.93494	3.79875	2.52474	4.01571	9.21155	9.32437	2.97261	1.30137	3.37778	8.79126	7.49762	4.03762	1.73891	9.65288	-0.5317	1.74745	5.53581	0.89348	2.49395	2.16864
Moderate-No O2-11	0.67741	4.62633	0.57286	1.16635	0.71872	2.09588	2.16184	0.09058	-0.0169	4.509	1.7403	1.4779	1.26708	1.65083	1.2772	1.21701	4.42833	1.72182	2.71955	2.55053	0.4913	0.81795	5.26433	1.80455	0.45713	3.36966	2.79244	6.10176	1.19586	2.14248	3.84795	2.57763	3.55513	8.23307	8.36665	3.43438	0.65576	3.44248	5.25314	7.24804	1.3809	0.50189	0.76881	-0.88772	2.08173	2.91112	0.7088	1.28393	3.47677
Moderate-No O2-12	0.57087	5.41102	0.3529	0.80549	0.59346	1.90782	2.2684	-0.03619	-0.12563	3.25593	2.64976	1.9182	0.98778	1.30727	0.97452	0.95744	3.93677	1.17461	2.80263	2.50359	-0.50726	0.03869	5.35548	1.92092	-0.04988	3.92621	3.87954	5.99516	1.54466	1.23859	3.502	3.74746	3.70048	9.15732	6.81942	2.8458	0.93734	3.52646	1.91903	7.61383	1.76819	0.19053	0.53192	-0.06276	2.41132	1.31	-0.1816	0.5028	1.86844
Moderate-No O2-13	1.19078	1.8831	3.76819	0.47544	1.05729	4.74548	2.02426	0.35891	0.23214	1.90409	2.5773	1.23503	1.48079	0.34335	1.05896	4.70286	7.31525	2.90223	3.73233	2.523	1.09928	0.65866	1.85492	3.01439	0.48097	3.82164	3.50665	6.25288	3.36695	3.54676	2.96278	5.02752	5.75522	11.4228	6.63653	5.40627	11.1011	6.05561	7.0355	8.81422	1.04189	0.3165	0.4342	3.99047	1.84475	1.67489	0.68956	1.61875	4.59344
Moderate-On O2
Moderate-On O2-1	0.91553	4.63912	2.25427	2.02834	0.84292	3.83527	1.60757	0.17087	0.46145	5.30022	1.17169	0.74929	2.11588	1.38334	1.50611	4.15655	6.31336	3.6476	5.06415	2.48509	1.36129	0.6775	4.1006	2.1303	0.54987	6.75275	3.09295	6.61251	1.93394	3.02932	3.53746	3.50546	5.49556	10.0989	8.14328	4.1161	4.60422	4.98532	3.60159	6.06015	2.14484	0.97901	0.79845	-0.82113	2.43706	3.71532	0.76953	4.45644	2.32173
Moderate-On O2-2	0.9098	5.05407	0.96078	2.00359	0.57229	2.20814	2.38246	0.05548	0.20106	4.43027	1.42968	0.90525	0.60458	1.45491	1.56315	1.19906	4.5851	1.59858	2.59609	2.76692	0.42034	0.30197	5.10836	2.06445	0.6779	3.70928	3.3481	6.23418	1.69408	1.88499	3.77799	2.16497	2.75395	9.7318	7.82033	3.86674	0.72162	3.63236	0.89754	7.57365	1.63338	0.52442	0.21528	1.89523	2.29841	2.72898	0.69284	1.07998	2.46356
Moderate-On O2-3	0.66298	4.66527	1.64096	1.42567	0.728	2.85071	1.67245	0.07199	0.32386	6.2614	3.06496	2.64845	1.87867	2.44127	0.68357	1.38979	5.88874	2.07704	2.9039	2.5526	0.71492	0.8998	4.37173	2.01725	0.86089	5.66906	4.20404	8.59312	2.52385	2.87166	4.64819	4.3218	3.59575	10.17	7.38236	4.68162	0.52865	4.0578	4.26496	7.56597	2.58653	0.37305	0.20763	-0.9316	2.0376	3.00606	1.00573	2.09143	3.77557
Moderate-On O2-4	1.07987	4.36301	1.7927	2.31578	1.37816	2.97041	2.33304	0.10925	0.14785	4.18212	4.60579	3.5027	1.57329	0.48412	2.09172	1.64098	4.17139	2.39358	2.60556	2.23078	0.76574	0.88337	4.65322	2.77924	0.7287	4.80979	4.73816	6.84941	1.71656	2.85895	3.72279	2.55858	3.10818	10.4284	7.69102	3.82899	0.93281	4.70027	1.4489	6.99283	1.73233	0.59161	0.39179	-0.14636	2.04514	3.29536	0.84109	1.79901	2.44178
Moderate-On O2-5	1.13285	5.5045	1.81862	3.56501	0.94624	3.00195	2.25831	0.03087	0.39137	6.70965	2.12745	1.93953	1.87624	2.59626	1.69995	1.56451	5.66645	2.09563	3.24648	2.65818	0.58579	1.00924	5.70044	2.31789	0.51986	5.19207	3.76719	6.31548	2.85718	2.97827	4.25441	3.80813	3.80361	9.21285	8.91457	3.63703	1.10246	4.07939	2.60628	7.48616	2.1586	1.17655	0.66069	-0.98989	2.07034	4.57811	0.59589	1.75261	2.68465
Moderate-On O2-6	2.53644	8.26904	0.60221	6.65013	0.64943	2.07639	2.33834	-0.09805	0.03617	8.88564	2.44233	1.72519	1.55318	5.64352	5.4281	1.44526	8.69997	1.4133	3.62604	2.72136	0.27235	1.2186	8.6804	2.02767	0.74031	7.42564	3.57999	7.35027	0.66176	1.72168	4.14545	2.52453	2.56337	9.42081	10.0768	3.80556	0.91764	3.4919	4.22674	7.13592	5.45309	2.73767	0.53487	1.00306	2.01663	7.90538	0.08177	1.43746	1.51206
Moderate-On O2-7	0.58327	5.12305	0.58523	2.40915	0.99685	1.92473	2.31718	-0.02251	0.31195	6.28914	1.44139	1.29662	1.79246	2.26522	1.5713	1.02262	5.22953	1.56419	3.0077	2.3933	0.06998	0.40935	5.1627	1.53228	0.79678	5.78129	6.57059	5.46436	1.1966	1.23812	3.08849	1.15947	2.37237	8.70557	8.60912	3.95232	0.95664	3.21675	0.9467	6.66199	2.48686	0.74105	0.02231	-1.7032	1.33565	4.42137	0.80074	1.6436	2.11551
Moderate-On O2-8	0.70081	5.41449	1.2409	2.97051	1.31233	2.23076	1.98364	0.1629	0.39835	5.55447	1.44421	1.96387	2.07757	2.38138	1.75782	1.4466	5.13061	1.67066	2.30792	2.42142	0.28161	0.8749	5.8296	1.97607	0.56995	3.94147	3.08657	6.0682	1.24062	2.30293	3.36478	5.25514	3.33829	9.13804	8.91402	3.26833	1.42022	3.42746	1.84586	6.57113	1.42446	1.00083	0.63322	8e-05	1.8242	4.09163	0.35441	1.53396	2.97402
Moderate-On O2-9	0.9462	5.37381	1.35741	2.73885	0.86558	2.49235	2.4666	0.17327	0.59871	4.9886	1.71505	3.56631	2.20716	1.70549	2.16248	1.47337	5.45358	2.70401	2.28939	2.6711	1.05395	0.73328	5.13395	2.78331	0.7998	4.87499	5.05678	6.34707	1.01017	1.28977	4.34209	1.95899	3.09195	9.36899	8.73706	4.84612	1.25928	5.0474	3.45514	6.67987	2.70672	1.15268	0.73095	-0.2596	2.18555	3.90038	0.70906	2.08666	2.80735
Moderate-On O2-10	2.5786	8.23259	1.13453	6.58866	1.17905	2.05719	2.40187	0.0698	0.22707	8.9583	1.86803	1.66367	1.8498	5.62971	5.31506	1.74448	8.60618	1.45753	3.47576	2.73996	0.06869	0.75995	8.7106	2.01554	1.12193	7.27183	3.59626	7.32477	0.25005	1.80752	4.08777	2.61265	2.49923	9.3786	10.1271	3.78339	0.95118	3.50927	4.14039	7.12754	5.36091	2.72606	1.08424	-0.76877	1.91113	7.79491	0.75138	1.50175	1.54487
Moderate-On O2-11	1.04993	6.34753	1.22603	3.28377	1.07874	1.83059	2.10425	-0.01163	0.25802	5.85304	2.1541	2.38983	2.18302	2.08217	2.13915	1.29529	6.15978	2.29038	2.29482	2.12461	1.54101	0.3081	6.56535	2.67651	0.5811	4.81555	3.46965	5.95229	1.49302	1.69103	4.12564	2.5304	3.52865	9.66363	8.9878	4.72981	1.13048	4.83654	1.67174	7.53444	2.34566	1.06064	0.40915	-1.2859	1.57344	4.47909	0.65207	1.98995	2.97199
Moderate-On O2-12	0.60684	6.284	1.15333	3.30276	0.39416	1.80549	2.11908	0.07161	0.14129	5.65681	0.9925	2.26824	1.84449	2.0803	2.01727	1.43542	6.04082	2.25167	2.27967	2.03907	1.41865	0.43482	6.14935	2.6542	0.32793	4.65042	3.52164	5.90333	1.42281	1.61368	4.01236	2.41396	3.32937	9.4272	8.90619	4.5066	0.62079	4.76421	1.57318	7.41539	2.30657	0.84962	0.23171	-1.77725	1.46578	4.36612	-0.09453	1.80993	2.94159
Moderate-On O2-13	0.5686	3.26524	0.53155	0.91205	1.07676	1.76134	2.27188	-0.014	0.14353	3.42161	0.31081	0.41155	0.84265	0.50997	1.52452	1.2067	3.86032	1.12324	2.05566	2.68051	0.12714	1.15024	3.5161	1.89081	0.42685	4.05274	3.84768	5.29387	1.72475	2.49161	3.50913	1.05349	3.04508	8.63365	6.66413	3.10117	0.74285	2.78807	1.21922	6.43404	2.1261	0.3373	0.36521	-1.35922	0.53121	1.93147	0.19992	0.39714	1.93793
Moderate-On O2-14	1.30316	4.91479	1.12647	1.82348	1.13123	2.28256	2.43534	0.13622	0.33421	3.97924	1.30934	1.00637	1.2841	1.80356	1.44521	1.29389	4.4463	1.47689	2.52768	2.89063	0.6696	1.24764	4.94217	2.00698	0.34091	3.91852	3.13187	6.10361	1.81783	1.71399	3.73242	2.31811	2.89146	9.65591	7.72846	3.76892	1.15471	3.62936	0.90362	7.47627	1.24586	0.92288	0.87384	1.70603	2.26416	2.81628	0.8922	1.5737	2.38723
Severe
Severe-1	0.40367	5.76339	2.80098	1.12403	0.16792	2.40731	1.52522	0.00134	0.23389	3.12785	2.26547	1.02821	1.70509	0.2315	1.73005	3.22955	2.66171	4.23286	2.30493	2.81838	3.41547	0.89129	6.23874	2.74914	0.37662	9.40505	7.49882	7.17883	0.52625	2.16741	3.53713	1.13742	4.67261	7.30787	6.77018	2.96467	3.44345	4.45657	1.37958	6.71587	1.90098	0.5762	0.13453	-0.83063	3.95523	2.29126	0.66669	3.20358	3.10781
Severe-2	1.19711	7.15046	0.82355	2.33867	1.02388	2.19307	2.0598	0.50695	0.46002	6.4622	1.34358	3.97334	2.17409	0.98145	1.70755	2.14743	3.42021	2.8283	2.94668	2.94813	1.84888	1.07027	6.76949	2.19632	0.92904	7.32453	7.01759	6.52368	1.61917	2.94559	3.45649	0.96045	3.89203	7.76431	8.03062	4.55825	1.23291	4.49369	3.68318	6.24381	3.27081	1.24013	0.48742	3.81829	2.57796	3.8259	0.8079	2.45094	2.74667
Severe-3	0.53768	3.33046	0.55964	1.94698	0.83773	1.23155	1.96832	0.14437	0.03799	6.17035	0.76041	1.1865	1.60783	2.84956	1.47256	1.71586	6.12847	2.67638	1.63713	2.41351	0.86458	0.23045	3.42392	2.63589	0.41043	5.74414	6.47415	5.33655	0.54646	0.70862	3.67593	2.88006	3.3121	7.75867	7.45487	4.34395	0.7482	2.84127	0.74156	7.46832	4.32972	0.52575	0.65213	-1.47226	2.36575	1.77107	0.40536	1.24461	1.50714
Severe-4	0.57277	5.09435	0.48888	3.40159	0.46755	1.94326	2.01373	0.20073	0.00411	6.4203	2.49402	2.37335	1.25573	1.99021	2.09122	1.16647	5.04096	1.35254	2.07629	2.36631	0.03847	0.40824	5.80891	1.88931	0.28056	4.55427	2.72083	5.89012	1.85532	1.88911	3.64996	4.28528	2.58911	9.96441	9.0998	4.30335	0.8298	3.41375	1.31584	6.44705	2.31311	0.66315	0.1069	-1.0088	1.63303	3.95293	0.22492	2.17297	2.11461
Severe-5	1.04053	5.74474	2.57031	3.6993	1.28166	2.61496	1.59898	-0.05118	0.43363	6.42839	2.60688	3.25327	2.48937	2.18596	2.3021	1.78822	6.46263	3.03767	2.68947	2.44243	2.88014	0.71749	5.89348	2.7178	0.6331	5.29983	3.61548	7.2514	1.57879	1.48939	3.92751	7.42349	3.30414	11.5008	9.18284	3.16364	1.27739	5.08301	0.95071	8.69165	2.28392	1.10135	0.50624	-1.08156	4.70162	4.63112	0.6516	2.1954	3.65592
Severe-6	1.11631	4.73353	0.85742	1.87765	1.37432	1.90962	2.25825	0.13283	0.20901	7.34735	2.13616	2.57139	1.93593	3.52062	1.61652	1.44178	6.89198	2.16202	2.35996	2.76225	1.0343	1.22853	5.07483	1.99286	0.6318	5.21777	4.77744	7.00272	1.51922	1.46303	4.15869	3.94846	3.0858	9.67576	7.55327	3.83673	1.10928	3.82443	1.18627	6.71102	3.98213	0.78805	0.38357	-0.24806	2.22477	2.01751	0.74462	1.4708	2.38701
Severe-7	1.18392	4.76157	1.43237	1.92539	0.45021	2.4847	1.39609	-0.03929	0.21005	4.36541	1.83174	2.53588	2.15286	0.78308	1.79518	1.84697	4.36685	3.54906	2.54809	2.64476	4.15994	0.95329	4.82461	2.07841	0.09488	4.9739	5.1385	7.23211	0.79139	3.03734	4.01779	3.26004	3.78014	9.79348	8.32033	3.46458	1.09478	4.55417	2.87591	7.00261	1.44694	0.43676	0.15572	-0.6377	2.66117	3.45315	0.39326	2.12454	3.11788
Severe-8	0.8012	6.04979	0.47477	2.15214	0.64381	1.80926	2.1513	0.01768	0.26597	5.58007	0.29989	0.5676	1.04356	1.96711	2.10807	1.49422	4.95166	1.14881	2.66946	2.52417	0.04342	0.54682	5.9277	1.99445	0.19956	4.97455	2.19169	6.27244	0.54589	2.19827	3.81642	2.60397	3.53333	8.06321	8.61158	3.41382	0.93619	2.72781	0.65203	6.36691	1.56252	0.55423	0.6238	-0.9603	0.74406	3.77755	0.52147	1.18563	0.85528
Severe-9	1.31713	6.78329	0.36496	4.2668	0.35514	1.3969	2.17914	0.11075	0.14446	7.74527	0.45385	0.89705	2.04381	2.78095	3.85487	1.34927	6.80469	2.13904	2.18434	2.52265	3.08799	0.81958	6.87521	2.01973	0.4445	5.20665	3.84549	6.5542	1.03055	1.27476	3.30769	1.85563	3.00909	6.75376	9.64765	4.69425	0.92599	2.65859	2.60909	6.04628	3.8919	1.56114	0.55476	-1.13548	1.67746	5.68682	0.63554	1.38047	0.76972
Healthy Donor
Healthy Control-1	0.54351	2.78124	0.21457	0.95362	0.91433	1.55013	2.24084	0.10835	0.27497	2.56672	0.2454	0.49768	0.71826	0.11233	0.84919	0.62437	2.80511	0.61756	2.15292	2.17512	0.00531	0.54577	3.16455	1.4375	0.23002	3.21031	2.85766	3.22138	2.31112	2.25387	2.45567	0.6201	2.80208	7.70511	5.96781	4.90178	1.64707	2.44733	1.18503	5.28439	1.07978	0.74543	0.15826	-0.57975	0.78153	2.62358	0.22859	1.87243	1.47239
Healthy Control-2	1.03711	5.77796	-0.00552	3.66515	0.7102	1.53132	2.24389	0.09456	0.00655	7.78437	0.29902	0.20621	0.84451	2.61399	2.42608	1.19157	7.22029	1.11435	3.1187	2.45449	-0.43252	0.81947	6.93471	1.06907	0.41135	5.59651	3.79882	4.62795	2.02922	2.45381	2.86127	0.63076	2.87746	7.59134	9.54272	4.67362	0.87857	2.7641	0.32108	6.21293	3.09193	1.27834	0.46684	-1.4074	1.63655	5.24875	-0.1021	1.16072	1.65379
Healthy Control-3	2.86358	9.17099	0.37634	6.55126	0.96813	1.53078	2.03042	0.0952	0.24083	8.53153	0.65881	0.31822	0.74553	4.74896	4.64878	1.31096	8.89524	1.2554	3.81335	2.03037	-0.06799	1.09831	9.97594	0.94832	0.56019	8.82227	3.1603	4.8216	1.02036	2.18596	4.22793	0.66902	1.80378	7.6604	10.1587	3.69891	0.4857	2.38339	1.11409	6.44439	6.21242	2.86237	0.63526	-0.03746	1.23907	7.74342	0.41295	1.18246	1.14504
Healthy Control-4	3.32038	8.69327	0.50662	6.66324	1.15048	1.9766	2.17928	0.16564	0.40132	8.55101	0.19387	0.76044	1.39488	4.671	4.85959	1.444	8.66327	2.2969	4.36543	2.5345	0.2045	0.85916	9.1097	0.87837	0.72836	8.43034	4.02729	5.6197	2.32584	2.44846	4.17511	0.40327	3.04737	7.88599	10.1544	4.36737	1.0051	2.49946	2.58713	6.34267	5.8169	3.01512	0.93728	-0.48964	1.46966	8.03965	0.07728	1.14197	1.95859
Healthy Control-5	4.4664	9.66751	0.36236	7.07593	0.95473	1.59523	2.17772	-0.05274	0.32472	8.44935	1.02144	0.5317	1.99967	4.53178	4.85043	2.01469	8.67677	1.27767	5.28345	2.33403	0.22262	0.93187	10.3362	1.32746	0.78917	9.46081	3.75853	5.8561	1.65265	2.52967	4.80195	2.06448	2.31617	7.09311	10.0842	4.04584	0.91154	2.01742	0.32828	5.92106	5.8334	3.22075	0.57449	-0.63645	1.35503	8.07816	0.97355	0.98588	1.09751
Healthy Control-6	0.54228	3.31066	0.15175	1.23653	0.92183	1.38123	2.23137	0.14159	0.24758	5.84458	0.05166	0.53888	0.50836	0.66184	0.93383	0.75943	4.40893	1.00094	2.44193	1.93619	-0.40324	0.6958	4.53832	1.10989	0.33117	4.09895	4.98739	4.33677	1.30598	2.20852	2.07447	1.47207	2.67316	6.61575	6.68653	4.69739	1.07132	2.50272	0.68756	4.55414	2.37909	0.8661	-0.06643	4.00633	1.2626	3.14263	0.2223	0.7031	1.61848
CONTROL_SAMPLE_US_CS_AS_2 1	4.0867	6.18852	6.03466	3.19495	2.56303	7.35952	6.96026	3.66336	1.62558	2.8728	4.42415	1.78546	2.90468	-0.25433	5.00492	5.08518	7.95112	5.03492	8.20554	7.42109	4.65243	4.24537	7.03389	5.60519	1.68861	5.43315	6.07812	7.82348	7.54973	8.73413	8.0447	5.68367	6.27037	13.2542	9.98827	10.1572	3.67471	8.60583	6.01197	11.0877	5.33044	4.33104	2.28533	2.20303	6.5114	2.4133	5.35323	6.45412	5.99065
CONTROL_SAMPLE_US_CS_AS_2 2	4.15796	6.30604	6.06367	3.02996	2.6481	7.31861	6.86823	3.64223	1.61959	2.87811	4.45235	1.81127	2.95409	-0.49601	4.99859	5.144	7.96609	5.00437	8.27432	7.41664	4.59292	4.20129	7.07847	5.60439	1.50121	5.47082	6.14586	7.81937	7.5429	8.71069	8.11695	5.76176	6.21735	13.2627	9.94575	10.1992	3.47075	8.57687	6.04291	11.1721	5.37532	4.3264	2.20207	2.09809	6.47254	2.66357	5.31973	6.42218	5.92107
LOD	0.52755	0.0429	0.36402	0.20821	1.20091	0.73347	0.72756	0.28423	0.36383	0.19122	-0.79366	0.61209	1.11931	0.39139	-0.77155	0.77063	0.45012	0.56839	-0.11975	0.92649	-0.39047	1.09967	1.24915	0.56823	0.90292	1.30203	0.22938	0.3023	0.42878	0.17738	0.11894	0.38877	1.31217	-0.33158	0.00428	0.58027	1.25467	0.40384	0.28587	1.44451	0.7289	0.82103	0.88356	-1.04417	0.44277	1.56922	0.62258	0.88409	-0.05326
Missing Data freq.	0.06	0	0.14	0	0.84	0	0	0.9	0.7	0	0	0.22	0.32	0.12	0	0.04	0	0	0	0	0.06	0.88	0	0	0.86	0	0	0	0.04	0	0	0	0	0	0	0	0.72	0	0.02	0	0	0.54	0.86	0.26	0	0.02	0.54	0.06	0
Normalization	IPC Normalized	IPC Normalized	IPC Normalized	IPC Normalized	IPC Normalized	IPC Normalized	IPC Normalized	IPC Normalized	IPC Normalized	IPC Normalized	IPC Normalized	IPC Normalized	IPC Normalized	IPC Normalized	IPC Normalized	IPC Normalized	IPC Normalized	IPC Normalized	IPC Normalized	IPC Normalized	IPC Normalized	IPC Normalized	IPC Normalized	IPC Normalized	IPC Normalized	IPC Normalized	IPC Normalized	IPC Normalized	IPC Normalized	IPC Normalized	IPC Normalized	IPC Normalized	IPC Normalized	IPC Normalized	IPC Normalized	IPC Normalized	IPC Normalized	IPC Normalized	IPC Normalized	IPC Normalized	IPC Normalized	IPC Normalized	IPC Normalized	IPC Normalized	IPC Normalized	IPC Normalized	IPC Normalized	IPC Normalized	IPC Normalized
[truncated: 233 more columns]
