# Supplementary material for: Extracellular vesicle‐mediated endothelial apoptosis and EV‐associated proteins correlate with COVID‐19 disease severity
Source: J Extracell Vesicles. 2021 Jul 3;10(9):e12117. doi: 10.1002/jev2.12117 (PMC8254805; doi:10.1002/jev2.12117)
Supplement: Supplementary file 3 — Supplementary information [file JEV2-10-e12117-s003.xlsx]

## Sheet: NPX Data SEVs
20201169_Dhillon	Olink NPX Manager 2.1.0.224
NPX data
Panel	Olink CARDIOVASCULAR II(v.5006)	Olink CARDIOVASCULAR II(v.5006)	Olink CARDIOVASCULAR II(v.5006)	Olink CARDIOVASCULAR II(v.5006)	Olink CARDIOVASCULAR II(v.5006)	Olink CARDIOVASCULAR II(v.5006)	Olink CARDIOVASCULAR II(v.5006)	Olink CARDIOVASCULAR II(v.5006)	Olink CARDIOVASCULAR II(v.5006)	Olink CARDIOVASCULAR II(v.5006)	Olink CARDIOVASCULAR II(v.5006)	Olink CARDIOVASCULAR II(v.5006)	Olink CARDIOVASCULAR II(v.5006)	Olink CARDIOVASCULAR II(v.5006)	Olink CARDIOVASCULAR II(v.5006)	Olink CARDIOVASCULAR II(v.5006)	Olink CARDIOVASCULAR II(v.5006)	Olink CARDIOVASCULAR II(v.5006)	Olink CARDIOVASCULAR II(v.5006)	Olink CARDIOVASCULAR II(v.5006)	Olink CARDIOVASCULAR II(v.5006)	Olink CARDIOVASCULAR II(v.5006)	Olink CARDIOVASCULAR II(v.5006)	Olink CARDIOVASCULAR II(v.5006)	Olink CARDIOVASCULAR II(v.5006)	Olink CARDIOVASCULAR II(v.5006)	Olink CARDIOVASCULAR II(v.5006)	Olink CARDIOVASCULAR II(v.5006)	Olink CARDIOVASCULAR II(v.5006)	Olink CARDIOVASCULAR II(v.5006)	Olink CARDIOVASCULAR II(v.5006)	Olink CARDIOVASCULAR II(v.5006)	Olink CARDIOVASCULAR II(v.5006)	Olink CARDIOVASCULAR II(v.5006)	Olink CARDIOVASCULAR II(v.5006)	Olink CARDIOVASCULAR II(v.5006)	Olink CARDIOVASCULAR II(v.5006)	Olink CARDIOVASCULAR II(v.5006)	Olink CARDIOVASCULAR II(v.5006)	Olink CARDIOVASCULAR II(v.5006)	Olink CARDIOVASCULAR II(v.5006)	Olink CARDIOVASCULAR II(v.5006)	Olink CARDIOVASCULAR II(v.5006)	Olink CARDIOVASCULAR II(v.5006)	Olink CARDIOVASCULAR II(v.5006)	Olink CARDIOVASCULAR II(v.5006)	Olink CARDIOVASCULAR II(v.5006)	Olink CARDIOVASCULAR II(v.5006)	Olink CARDIOVASCULAR II(v.5006)
Assay	BMP-6	ANGPT1	ADM	CD40-L	SLAMF7	PGF	ADAM-TS13	BOC	IL-4RA	SRC	IL-1ra	IL6	TNFRSF10A	STK4	IDUA	TNFRSF11A	PAR-1	TRAIL-R2	PRSS27	TIE2	TF	IL1RL2	PDGF subunit B	IL-27	IL-17D	CXCL1	LOX-1	Gal-9	GIF	SCF	IL18	FGF-21	PIgR	RAGE	SOD2	CTRC	FGF-23	SPON2	GH	FS	GLO1	CD84	PAPPA	SERPINA12	REN	DECR1	MERTK	KIM1	THBS2
Uniprot ID	P22004	Q15389	P35318	P29965	Q9NQ25	P49763	Q76LX8	Q9BWV1	P24394	P12931	P18510	P05231	O00220	Q13043	P35475	Q9Y6Q6	P25116	O14763	Q9BQR3	Q02763	P13726	Q9HB29	P01127	Q8NEV9,Q14213	Q8TAD2	P09341	P78380	O00182	P27352	P21583	Q14116	Q9NSA1	P01833	Q15109	P04179	Q99895	Q9GZV9	Q9BUD6	P01241	P19883	Q04760	Q9UIB8	Q13219	Q8IW75	P00797	Q16698	Q12866	Q96D42	P35442
OlinkID	OID00379	OID00380	OID00381	OID00382	OID00383	OID00384	OID00385	OID00386	OID00387	OID00388	OID00389	OID00390	OID00391	OID00392	OID00393	OID00394	OID00395	OID00396	OID00397	OID00398	OID00399	OID00400	OID00401	OID00402	OID00403	OID00404	OID00405	OID00406	OID00407	OID00408	OID00409	OID00410	OID00411	OID00412	OID00413	OID00414	OID00415	OID00416	OID00417	OID00418	OID00419	OID00420	OID00421	OID00422	OID00423	OID00424	OID00425	OID00426	OID00427
Moderate-No O2
Moderate-No O2-1	0.76003	3.94158	2.42339	0.99755	1.7098	1.7302	1.20586	0.28652	1.12325	4.13109	2.62486	1.74135	1.40381	0.94319	0.51686	1.53932	4.13149	2.72231	2.38405	2.00013	1.04508	0.69905	3.8259	1.55121	1.31611	3.91222	2.71009	5.61255	1.38688	2.48446	3.83445	3.10769	2.34332	7.2669	4.97595	3.06237	2.03803	2.84256	1.09392	5.91081	2.52335	1.77145	1.30177	-0.17179	3.26282	1.97566	1.35608	3.01756	0.69325
Moderate-No O2-2	2.117	6.6232	2.56316	2.6577	3.12463	1.91284	1.91914	1.21091	1.78691	2.51304	1.28164	2.48828	2.96807	1.10048	0.93854	1.60555	2.28379	2.59406	2.68603	2.49477	2.29283	1.78199	6.14862	2.10388	2.63952	5.02948	3.4045	5.40543	2.77098	2.65152	2.90257	2.20082	2.54303	8.06963	4.55233	4.4704	2.77855	2.51711	5.08117	5.91944	1.78796	2.7288	2.20301	0.26189	2.27415	2.83767	2.27607	3.18637	1.42529
Moderate-No O2-3	0.41597	3.66248	2.90517	0.2212	0.94981	1.97544	0.87916	-0.09163	0.52671	0.3895	1.39143	0.81183	0.43364	0.18073	0.30925	1.42012	3.56351	2.28852	2.55509	1.34786	1.03207	0.3897	4.42453	2.0994	0.44474	3.58575	1.66507	7.96464	1.03205	1.74794	4.96911	1.52525	3.91048	7.59513	5.16786	2.99495	1.44019	3.14072	2.41445	5.15646	1.09381	0.89329	0.19724	-0.91454	1.24212	0.64987	0.87563	4.5215	2.99013
Moderate-No O2-4	0.83967	5.65198	1.61685	0.64989	1.25704	1.31034	1.22133	0.04618	0.36994	1.23209	1.59875	1.24182	0.82683	0.46354	0.42996	0.69829	2.43904	1.78022	1.68395	1.80061	0.84468	0.83015	6.87281	1.78189	0.85103	5.06542	2.06008	5.38993	0.77453	2.07227	3.42119	1.73935	2.04505	6.93689	5.04948	3.45872	1.34795	1.84118	2.08947	5.1163	0.45319	1.26199	0.76397	-0.69057	1.35655	0.72623	0.71599	1.39065	1.32386
Moderate-No O2-5	1.40093	4.10377	1.99364	1.04316	2.21203	1.29604	1.45503	0.64742	1.35842	2.50895	0.98223	1.74946	1.79556	0.23366	0.95055	0.81674	3.31122	1.85481	2.03384	1.89171	1.05014	1.09985	4.84868	1.39294	1.66893	3.58901	1.43392	4.17365	1.53324	1.89741	3.10502	1.84439	2.34187	6.89098	4.91987	2.7139	2.35063	1.94454	2.01339	5.29573	1.09549	2.00775	1.38911	-0.76635	1.50826	1.40724	1.65133	2.40672	1.14318
Moderate-No O2-6	0.72728	3.70451	1.60194	0.43572	1.67248	1.47009	1.25493	0.29257	0.80906	1.03263	1.01357	1.25291	1.5022	0.00342	0.06049	0.64517	2.23327	1.88566	0.94822	1.8082	1.01793	0.85988	3.45704	1.50015	1.20526	3.37073	2.05617	3.86922	1.24782	1.85486	2.30284	1.36292	3.55412	5.71263	4.7295	1.54396	1.76983	1.18575	1.08409	5.77784	0.9395	1.68758	0.86472	-0.7719	1.35403	0.94659	1.21227	3.37594	0.38929
Moderate-No O2-7	1.25154	3.46957	1.83139	1.00267	2.43208	1.62142	1.31934	0.30831	1.18576	2.73818	0.68415	1.72106	1.77118	0.56213	0.51409	1.02066	2.79835	2.18298	2.28307	1.8257	1.26374	0.84588	3.8721	1.58531	1.61386	2.97671	1.40165	3.6653	1.86039	2.77849	2.48411	1.21974	2.05604	6.19973	4.57308	2.75445	2.18717	2.09991	2.31539	5.92963	1.16229	2.27338	1.2431	0.5851	3.05504	1.90547	1.34558	2.82282	1.55444
Moderate-No O2-8	1.15471	3.25752	2.02181	1.1335	2.41708	1.68404	1.54019	0.22591	1.24389	3.79655	2.15371	2.05719	1.52253	1.31269	0.43723	0.82129	3.9468	2.3332	1.40497	1.75582	1.08863	0.66594	4.49753	1.72828	1.26837	3.89501	1.79522	5.40805	1.34151	1.8511	3.4101	1.67839	2.37706	8.82215	6.60241	3.94776	2.05777	2.13272	1.55658	5.97917	1.40648	2.24432	1.43383	-0.88657	1.49276	2.09249	1.19659	2.21681	1.09118
Moderate-No O2-9	1.23189	1.22193	3.70299	0.69569	1.81961	3.56903	1.32913	0.36863	0.8979	1.37618	2.27064	1.57048	1.10974	0.28429	-0.1129	3.16829	5.61772	2.74883	3.60325	1.97849	1.75581	0.82164	3.51997	2.04822	1.25516	3.57811	2.44599	5.23123	2.13818	3.83789	3.36193	2.9445	4.1307	10.1299	4.33644	3.20433	2.86414	3.47224	4.93599	4.79091	1.45728	1.85328	1.08864	-0.3455	1.44755	0.89049	1.08883	3.6538	1.62772
Moderate-No O2-10	1.17967	4.36309	2.86596	1.13867	2.01582	6.74954	1.53905	0.25385	0.99479	5.04977	1.3591	1.73685	1.0654	0.80981	1.11504	0.9596	3.99664	1.75263	2.17529	1.87792	1.30645	0.42339	5.41195	4.84224	1.45719	3.60031	2.94116	4.78472	1.51546	2.33215	3.43961	2.19869	3.29521	8.49859	4.86284	2.45142	1.84448	2.42022	8.48273	6.46383	1.84787	2.02111	9.65557	-0.09895	1.46986	1.69259	1.24237	2.77262	1.2623
Moderate-No O2-11	1.3651	3.80435	2.35847	0.7632	2.59824	1.52028	1.40144	0.30991	1.05242	2.61902	2.00535	2.09172	1.79808	0.66132	0.31511	0.80826	3.09617	2.51338	2.36632	2.14084	2.15852	0.30577	5.27573	1.78231	1.59438	3.46494	2.04991	6.1959	1.40647	2.66637	3.88432	2.3647	2.84286	7.63869	6.4267	3.22374	2.18884	2.34939	4.79882	6.46285	1.39591	2.23374	1.25912	-0.65965	1.65828	1.22933	1.43479	2.65757	2.53127
Moderate-No O2-12	0.41015	5.17518	1.32613	0.80662	1.28565	1.41433	0.84614	0.08265	0.60766	2.76322	2.34717	1.90397	0.98785	0.13433	-0.12085	0.71652	3.40609	2.32887	2.13405	2.12038	0.87733	0.31493	6.44297	1.73521	0.76005	3.72953	2.95089	7.0368	0.88076	1.84848	3.29158	2.71657	2.4044	8.463	4.53227	2.3631	1.56632	1.69984	1.37827	6.58832	2.29763	1.29473	0.69274	-1.43173	1.31667	1.22877	0.7697	1.24284	0.83675
Moderate-No O2-13	1.10447	0.78883	4.92206	0.66281	1.99909	3.76968	1.24852	0.30571	1.18268	0.39805	2.58745	1.89233	1.2654	0.64428	0.01245	3.93484	6.17347	3.13789	3.21736	1.90015	1.92925	0.70788	5.65487	2.9124	1.48625	3.89171	1.8408	5.45738	2.36327	3.33306	2.76921	3.95845	4.8299	10.5904	5.41908	5.67943	8.61358	4.56362	6.24786	7.75878	1.09234	2.19502	1.44934	3.9164	1.48682	0.70151	1.32358	2.21841	3.08132
Moderate-No O2-14	0.86402	4.33189	2.16455	0.12931	1.27874	1.76369	1.18808	0.06699	0.49457	1.67698	1.72231	1.30644	0.76648	0.54902	0.6913	1.43132	3.55208	2.52131	2.44882	1.9421	1.05568	0.69656	4.98397	1.88612	0.9367	3.5001	2.23828	4.48901	1.02079	2.2701	2.94909	2.69661	2.29844	6.56347	5.14009	3.2063	1.64136	2.74651	1.69813	6.50266	1.01425	1.10826	0.77718	0.49321	1.6717	1.27576	0.71398	3.88019	1.91136
Moderate-No O2-15	1.03202	4.89013	2.36445	2.22096	2.20325	1.87479	1.37568	0.30017	1.03602	4.888	2.14448	2.30588	1.51442	1.6128	1.24731	0.97244	4.22589	2.38352	2.31853	1.83727	1.50577	1.12435	5.12558	2.35471	1.37885	3.6474	2.71126	5.48539	1.183	2.0884	3.18653	0.64413	1.66386	8.27121	8.03621	3.98241	1.98926	3.14	1.98022	5.56636	2.52661	2.00468	1.25814	-0.89505	1.78173	3.5671	1.05645	3.39499	1.27149
Moderate-On O2
Moderate-On O2-1	0.73551	2.10965	3.76977	0.3218	1.05637	2.88058	0.84128	0.36604	0.87557	2.02346	1.16208	1.1247	1.05568	0.56373	-0.25825	3.4506	5.33646	3.76626	4.41957	2.03087	1.91013	0.5412	1.92535	2.00667	1.2374	6.6201	1.87321	5.93277	1.24335	3.15819	3.5377	2.80337	4.45501	9.14314	4.03767	3.56687	2.93991	3.8262	3.21471	4.90817	1.50381	1.17872	0.84501	-1.04699	1.64106	1.12256	0.99934	5.30133	1.20293
Moderate-On O2-2	0.46055	3.49343	2.71437	0.27289	0.51864	2.06427	1.10626	-0.03022	0.41277	1.33635	4.1555	3.67526	0.66358	-0.13545	0.71947	1.17714	2.63649	2.10964	1.62391	1.44225	1.13715	0.31931	2.85348	2.23642	0.40596	3.41808	1.99777	5.83886	0.8689	2.62405	3.35752	1.77204	1.62201	9.36018	5.05671	2.8423	1.22254	3.21693	1.3518	5.49171	1.34005	0.52641	-0.11494	-1.07536	1.32472	0.4252	0.45505	2.31212	1.16136
Moderate-On O2-3	1.21515	3.31379	2.69337	0.43289	1.88551	1.95131	0.72715	0.24247	0.97957	1.93279	3.60396	2.67741	1.09769	-0.34445	-0.32623	0.7446	3.09725	2.02658	2.23622	1.75856	1.21869	0.71938	4.73457	2.03701	1.53302	4.0416	2.27691	7.60731	1.44648	2.77442	4.04251	2.84723	2.38059	8.93669	4.10973	4.70465	1.91233	2.63007	3.40263	6.20854	1.82723	1.79602	0.92999	-0.68238	1.35004	1.40072	0.97045	3.01617	2.25161
Moderate-On O2-4	0.60705	3.39315	2.81577	0.06722	0.92199	2.04364	1.1301	0.06604	0.36569	1.43604	4.19504	3.67638	0.89272	-0.11344	0.7231	1.09306	2.64298	2.25724	1.86886	1.60568	1.18767	0.51107	4.09349	2.40163	0.60091	3.6682	2.25764	5.90456	0.94998	2.74129	3.34996	1.7879	1.70458	9.48674	5.03559	3.02912	1.44048	3.30364	1.37923	5.63147	1.37413	0.93081	0.59522	-1.1861	1.33782	0.53509	0.42948	2.30865	1.20046
Moderate-On O2-5	1.13053	1.94189	2.7037	0.66172	2.22969	2.00039	1.1981	0.38358	1.21414	1.82751	1.68638	2.15756	1.27952	0.28644	-0.07928	1.16958	3.06303	2.07649	2.26084	1.75815	1.32312	0.82273	2.06813	1.69637	1.5702	3.05725	2.08154	4.98482	1.39527	2.87249	3.54213	2.61643	2.44601	7.93591	4.25768	2.80553	2.29721	2.39788	2.02347	5.81345	1.22409	2.12911	1.15324	-1.29465	1.56184	1.35402	1.26732	2.94753	1.04385
Moderate-On O2-6	1.1112	5.04621	1.96768	0.52378	2.12793	1.51388	1.43285	0.13793	1.04833	3.2549	1.62161	2.0859	1.61823	0.65409	-0.01778	0.70622	3.31047	2.0233	2.44003	1.95213	1.10431	0.4997	5.02385	1.60233	1.4403	3.77945	3.43441	4.61412	1.17138	1.83954	2.97476	1.55376	1.80054	8.14102	6.12723	3.59171	1.94287	2.47864	1.4032	5.64467	1.68126	2.14816	1.25779	-0.61885	1.35925	1.55967	1.08877	2.03511	1.21302
Moderate-On O2-7	0.42818	5.1219	1.71137	0.39259	0.46732	1.40145	1.21858	-0.07499	0.40576	3.29296	1.59246	1.39045	0.76183	0.52965	0.03538	0.46709	3.13621	1.87286	2.46372	1.7736	0.8645	0.13654	4.81424	1.76924	0.40969	3.81163	3.24062	4.67579	0.77141	1.7028	3.12654	1.23301	1.75607	8.14776	6.14081	3.5374	1.33796	2.51946	1.09593	5.65144	1.50229	0.50504	0.23796	-0.6813	1.00691	1.49273	0.4562	2.31042	1.08588
Moderate-On O2-8	1.46022	4.09224	2.53353	0.90466	2.44656	1.79086	1.66866	0.44631	1.18528	2.12624	1.47328	2.38261	1.91535	0.24292	0.48005	1.08603	3.30737	2.37007	1.82851	2.06909	1.73165	0.88779	4.42385	1.68535	1.75435	3.61794	2.30433	5.37655	1.46389	2.5366	3.11485	4.47268	2.63822	8.51899	6.63112	2.80481	2.26724	2.6434	2.01902	5.33293	1.00803	2.40808	1.336	-0.42975	1.74704	1.66275	1.20179	2.95427	2.26583
Moderate-On O2-9	0.43188	5.00813	2.00906	0.34098	1.16804	1.65146	1.18096	0.10387	0.56823	2.17051	1.69075	2.94842	0.87434	0.14514	0.49226	0.92231	3.39152	2.64077	1.47288	1.87215	1.54855	0.71126	5.06413	2.105	0.81903	2.87951	2.48785	5.40758	0.63372	1.41728	3.83064	1.55991	2.01781	8.54917	6.63799	3.828	1.70736	3.69589	2.71341	5.35195	1.93585	1.06381	0.32947	-0.05419	1.37035	0.99734	0.87035	2.60491	1.54174
Moderate-On O2-10	0.10826	5.39017	1.7057	1.03027	0.16114	1.57586	1.01971	-0.1528	0.13371	5.24646	2.08231	1.17824	0.47103	1.41331	0.86836	0.75397	4.45517	1.63463	2.06505	1.96932	0.46235	0.07929	6.48979	1.8513	0.06166	4.55863	1.69623	5.18166	0.43908	1.84179	3.1726	1.57333	1.3464	8.61786	6.16594	3.21043	1.10732	2.39074	3.596	5.87976	1.27258	0.53593	1.68297	0.60323	1.22942	2.12051	0.56195	1.9985	0.56405
Moderate-On O2-11	1.23614	6.02348	1.89892	1.19343	1.92735	1.73628	1.27674	0.45594	0.98995	3.84698	2.72867	2.10537	1.32819	0.67512	0.29676	0.8194	4.09825	2.16761	2.84213	1.86035	1.16961	0.52581	5.43448	1.85692	1.64153	4.37489	3.61271	6.11434	1.36431	2.82692	3.79637	3.63976	2.9604	8.59671	5.14763	2.83318	2.09594	2.54845	1.46298	6.49614	3.84059	1.95772	1.07339	0.14683	1.01349	1.14198	1.4386	2.67012	1.1633
Moderate-On O2-12	1.67477	5.74938	2.66617	1.10544	2.25563	1.80537	1.37706	0.39355	1.38353	2.16452	1.29683	2.72204	1.94922	0.77732	0.09989	1.03699	3.42978	2.95846	1.98765	2.14105	2.95736	0.54766	5.55472	2.38212	1.69773	3.88035	1.93535	5.15461	1.67337	2.39155	3.87723	2.12053	2.73576	8.80007	4.64039	4.03387	2.3436	3.44039	1.97623	6.37719	1.40585	2.36371	1.29737	-0.66506	1.6042	1.02864	1.37621	2.86841	2.21013
Moderate-On O2-13	0.87791	2.00409	1.24779	0.35824	1.90611	1.16202	1.19998	0.20408	0.77731	2.06601	0.22856	1.30924	0.93005	0.65115	0.45632	0.64307	2.78515	1.71809	1.32283	1.75964	0.80514	0.50684	4.18276	1.3486	1.21715	3.38046	1.81664	5.24017	1.19191	2.35763	2.89732	0.87382	1.72707	7.91887	4.63292	2.7627	1.75441	1.44459	1.21217	5.0953	1.77343	1.76046	0.67627	-1.11398	0.76263	0.8478	0.76122	1.77408	0.62154
Moderate-On O2-14	0.82773	4.23643	1.9134	0.39417	1.06257	1.53138	1.18589	0.08517	0.75288	2.12924	2.3313	1.51222	0.84235	0.04348	0.49513	0.78716	2.83454	1.80189	1.98873	1.81299	1.17601	0.64722	6.28902	1.73833	0.99057	3.3515	1.85213	5.27031	1.14431	2.02573	3.24684	1.27895	1.67561	8.95875	4.96915	3.21588	1.6053	1.95502	0.83867	6.22203	0.88642	1.34108	0.56827	2.9686	1.29731	0.87831	0.9153	0.8212	1.00864
Moderate-On O2-15	0.93771	7.46222	3.36702	1.77449	1.55444	2.38406	1.3918	0.34519	0.71476	4.82474	1.73004	1.33773	1.21459	1.5548	1.25002	1.71079	4.68761	3.28267	2.82906	1.66114	2.28335	0.61009	6.80698	2.92032	1.4741	4.4142	2.53557	6.24088	1.91734	3.28964	4.78056	2.62055	2.79404	8.77059	7.53594	3.73506	1.77256	3.25344	1.17598	6.53142	2.2311	1.58254	1.18388	-0.69818	1.3769	3.11185	0.99129	3.31118	0.84481
Severe
Severe-1	0.73606	6.17769	4.53433	0.78697	0.88953	1.83096	0.90585	0.20228	0.64791	1.97994	2.64379	1.53034	1.01618	0.22132	0.82999	2.72343	1.82436	4.46776	2.0346	2.13288	4.74824	0.38168	5.61076	2.60318	1.37856	9.98251	5.34864	6.61608	0.74626	2.4552	3.48749	1.54831	3.97836	6.65703	3.91327	2.64697	2.50768	3.79424	1.52836	5.58595	1.48257	1.47044	0.80028	-0.52518	2.7701	0.71827	1.15976	4.2227	2.06462
Severe-2	0.21071	2.31661	1.86158	0.45144	1.07751	1.0027	1.02211	0.05566	0.50489	3.05705	1.56614	1.25794	0.73024	1.10202	0.61238	1.30678	4.04522	2.95108	1.21483	1.97946	2.01848	0.30206	3.37432	2.42819	0.55666	4.09873	3.95378	4.80153	0.75847	1.47233	3.55991	2.4248	2.84701	7.49955	5.39716	3.6201	1.54411	2.1121	1.08707	6.49624	3.29178	0.60182	1.15231	-0.86985	1.63111	0.66873	0.45328	2.63208	0.84805
Severe-3	0.55433	2.08115	1.90245	0.38319	0.87868	1.27573	0.99461	0.24454	0.48858	2.85912	2.08628	1.08203	0.7742	0.95805	0.3544	1.24295	3.78531	2.84367	1.28847	1.63959	1.82121	0.63609	3.08943	2.28422	0.65372	3.90287	3.6136	4.65118	0.61963	1.15997	3.35763	2.01242	2.57885	7.33741	5.24652	3.35762	1.51744	1.86894	0.84235	6.30934	3.12842	0.83707	0.69182	-0.49483	1.61062	0.7779	0.74344	2.62744	0.6567
Severe-4	0.79883	2.92736	2.20511	1.20345	1.51285	1.55823	1.21704	0.28324	0.91553	3.78811	3.33107	2.33833	1.10322	1.28433	0.64843	0.67935	3.51609	2.20081	1.73464	2.09907	1.20221	0.76005	5.04965	2.16482	1.24563	3.32617	1.59126	5.1856	1.79987	2.21533	3.37418	3.54342	2.26763	9.40058	6.97673	3.77796	1.89489	2.59446	1.60489	5.38934	1.04728	1.8458	1.21807	-0.49465	1.35885	2.13229	1.18321	3.09103	1.27187
Severe-5	1.28562	3.27584	3.98052	0.95085	2.33992	2.26044	1.02244	0.3978	1.04997	2.80425	2.76888	3.33733	1.85112	0.69287	0.94821	1.59971	4.13276	3.35694	2.15851	2.32043	3.43723	0.79747	3.47393	2.12489	1.53589	3.44415	2.72302	6.09797	1.66209	2.27584	3.91736	6.20161	2.73731	10.9508	6.73747	2.76681	2.2871	3.92893	1.51346	7.70705	1.2131	2.32175	1.53256	-0.49514	3.75185	1.65677	1.33018	3.22265	3.50717
Severe-6	1.00003	5.00641	2.19255	0.83705	1.64073	1.42533	1.05666	0.33596	0.86383	5.08525	2.73637	2.32654	1.47144	2.33264	0.64804	1.19275	5.24387	2.75375	2.02062	2.22148	1.55526	0.66737	5.8907	1.92335	1.69882	5.23284	2.49762	6.46588	1.58658	2.33022	3.92199	3.08836	2.37411	8.95329	5.73973	3.6136	1.81899	2.70559	1.4532	5.62881	2.92517	1.75845	1.42632	0.0811	1.61683	1.4016	1.44131	2.40501	1.27989
Severe-7	0.98829	4.53582	3.05828	0.48105	1.35111	1.72161	0.72074	0.00155	0.59135	1.24433	1.83059	2.58653	1.25284	-0.19685	0.40087	1.38334	2.79972	3.52068	1.94472	2.04727	5.23276	0.574	4.93846	2.08617	1.16223	3.4363	2.78224	6.10131	1.03407	3.12915	3.90814	2.50565	3.15886	8.9733	5.67371	2.84835	1.7849	3.27529	2.70092	5.77737	0.79776	1.42841	0.36964	-0.46281	1.76765	0.8	1.03748	3.11493	2.08833
Severe-8	1.56861	4.96217	1.66448	0.68107	2.14071	1.12636	1.13458	0.14272	0.89594	3.05629	0.53954	1.48756	1.40986	0.40284	0.35543	0.99182	3.04143	1.93178	2.00356	1.86954	1.22873	0.39524	4.75942	1.66688	1.31162	3.86104	1.30621	6.40376	1.12626	2.23103	3.29064	1.96862	2.51987	7.05756	4.83738	2.88419	1.65232	1.4581	1.15702	4.84511	1.11007	2.05904	1.12393	-0.48183	1.02791	0.5604	0.96967	1.49863	0.05467
Severe-9	1.27223	6.10056	1.62869	1.44606	2.21027	1.22298	1.46626	0.34976	1.01034	5.42635	2.0351	1.85864	1.4191	1.58875	1.47204	0.98025	4.40627	2.51436	1.68634	1.93629	3.20903	0.67984	6.29811	2.1752	1.45674	4.3925	1.86263	6.05183	1.48215	1.93913	2.94004	1.35776	2.27556	6.42321	6.76287	4.80151	2.05428	1.80735	2.68215	5.06944	1.93365	2.21536	0.8529	0.00814	1.37196	2.94999	1.0287	1.86914	0.1144
Severe-10	0.22102	1.44986	3.97502	-0.03631	0.41629	2.08278	1.10025	-0.11056	0.21201	2.62146	1.94782	4.3787	0.91595	0.23377	1.00337	1.88693	3.97557	3.81637	1.58188	1.71715	4.2319	0.46445	3.43745	2.38865	0.62762	4.0091	4.34796	6.3322	0.80884	2.32946	3.62269	1.65013	3.2144	11.1532	6.91966	2.1121	1.15291	3.79029	1.56721	5.48599	2.50262	0.57461	2.24362	-0.6391	3.64187	1.13711	0.80943	2.94987	1.47454
Severe-11	1.37566	1.67811	2.87197	0.94328	1.97831	1.63053	1.57245	0.34518	1.05111	1.16033	2.22005	1.88642	1.51443	0.02806	0.52199	1.27003	3.50865	3.27646	2.12741	2.08093	3.92706	0.73918	2.21959	2.24364	1.12381	3.09552	2.55374	5.74615	1.34127	2.12057	4.17393	1.26471	2.46127	10.0747	5.16881	2.90768	2.04758	2.82104	1.77861	6.57171	1.73257	2.16719	1.09171	-0.15834	1.20926	0.96968	1.19389	3.73502	1.31694
Severe-12	1.21727	5.78788	1.97275	2.00355	1.97241	1.68337	1.31458	0.22832	1.01979	4.52294	1.74135	1.86055	1.4225	1.55688	1.14184	1.40306	4.33383	2.80102	1.90704	1.96227	2.43504	0.6229	4.67406	2.41981	1.19231	4.71971	1.95939	5.72988	1.50967	2.21428	3.41536	1.62615	3.44318	6.29992	8.04109	2.58118	2.09852	2.2356	1.3632	5.1749	1.4625	2.18624	1.35197	-0.14409	2.35252	2.95429	1.02743	2.79287	1.14732
Severe-13	0.72758	6.25062	1.68848	1.78024	1.93399	1.0483	1.27298	0.16219	0.81439	4.55917	1.12454	1.89292	1.08736	1.84898	0.905	1.07111	4.49525	2.34116	1.76162	1.80857	1.64598	0.67618	4.28402	2.19753	1.10874	3.70273	2.13106	5.462	1.49163	2.23768	3.28263	1.02395	1.85373	9.45258	7.60808	3.35882	1.74156	2.40112	1.63022	5.49763	2.3281	1.61418	0.82976	-0.38576	1.6228	2.6711	0.96489	2.81529	0.76671
Severe-14	1.47658	3.93011	2.5484	1.04486	2.35417	1.78248	1.3917	0.39797	1.20294	3.89762	1.40976	2.47687	1.73772	0.96454	0.69334	1.40947	3.71287	3.51476	2.08306	2.20252	4.45298	0.8681	3.48504	2.17445	1.54625	3.74329	2.69899	5.53654	1.39744	2.56222	3.54837	3.12355	2.76555	8.4178	6.06531	2.6388	2.17546	2.48856	1.71142	5.00684	2.27778	2.36178	1.15267	-1.06038	2.30312	1.60358	1.50066	3.78531	0.88079
Severe-15	1.00961	4.31642	2.0037	1.61821	2.05171	1.53113	1.44733	0.21394	0.88802	4.331	4.2303	2.23623	1.39069	1.44622	0.72071	0.55205	4.03751	2.33595	2.90173	1.82923	1.46612	0.53575	5.98332	2.82841	1.45161	4.08637	2.14814	5.44337	1.83323	2.31336	3.24438	1.5661	2.52384	9.20293	7.22995	5.84339	2.02776	2.25733	2.81093	5.47652	1.68367	1.86003	0.95262	-0.70114	1.88243	2.7127	0.8701	2.95356	0.97298
Asymptomatic
Asymptomatic-1	1.41251	1.13472	2.33807	0.6047	2.05653	1.62537	1.34661	0.45969	1.1639	2.03559	3.52174	1.87658	1.40727	0.16191	1.07527	1.21361	3.0047	2.25064	2.172	1.83926	1.3428	0.50462	3.84105	2.26358	1.57788	3.39525	2.52721	4.32024	1.44226	2.32605	3.46182	2.26901	2.71299	6.95181	3.62734	2.61217	2.30029	3.07568	1.54016	5.70124	2.78363	2.21121	1.06623	3.28085	1.57982	1.41432	1.1167	3.15928	2.45632
Asymptomatic-2	0.08702	4.34413	1.74328	0.08193	0.66611	2.86106	1.42064	0.18532	0.4782	0.79255	1.37551	0.57783	0.4216	-0.33034	0.79629	0.81022	2.13947	1.41469	1.77262	1.64259	0.79914	0.63628	4.70987	3.51807	0.57682	3.28072	2.81688	3.06662	0.29548	1.92741	2.16257	0.95568	3.09098	7.11733	4.26528	3.40905	1.15761	2.05083	7.8121	7.58997	0.9814	0.95585	7.48744	-0.86802	1.52279	0.67961	0.7256	1.83816	0.75007
Asymptomatic-3	0.56577	5.44735	1.82862	1.78145	1.08675	2.00241	1.18364	0.20177	0.84996	4.96499	0.43603	1.05087	1.02085	1.3264	0.7992	0.85069	4.62883	1.95105	2.7464	1.67368	0.83221	0.58637	5.65404	1.81693	0.8582	4.52092	1.46912	6.92086	1.01616	1.76261	5.092	1.36236	2.9448	7.26362	5.42405	4.60081	1.67024	1.86426	1.76393	4.49955	1.74981	1.14856	1.15547	-0.96096	1.1548	2.07305	0.43533	3.14331	1.96133
Asymptomatic-4	0.40591	2.06774	1.52817	0.30784	0.71964	1.54701	1.16948	0.03819	0.33332	1.51032	6.97918	0.94843	0.37001	0.20547	0.30766	0.86818	2.95096	1.46941	3.60131	2.20738	2.04063	0.43088	3.56777	1.89672	0.81653	4.27338	3.77423	3.93846	1.13474	1.38315	2.37411	0.92112	3.368	7.82757	4.88381	4.31794	1.38009	2.29954	4.07539	6.14767	0.59697	0.75809	0.41021	-0.20172	1.41687	1.42925	0.6389	2.44566	1.48967
Asymptomatic-5	0.92515	4.02007	1.75409	0.73972	1.60245	1.30933	1.22811	0.23983	0.72758	2.71415	2.28433	1.57995	0.98562	0.12882	-0.74085	0.74003	3.04254	2.08974	1.48414	1.82283	1.15392	0.66235	4.20616	1.34686	1.31588	2.5016	2.49469	5.04443	1.2411	2.80842	2.62139	1.39134	2.46307	7.43307	4.36384	2.9703	1.76906	2.2786	1.98086	4.52712	4.17073	1.74129	0.72243	0.75609	0.94936	1.12029	0.87766	2.06628	0.59484
Asymptomatic-6	1.06841	3.15278	2.15585	0.93085	1.9024	1.82293	1.07352	0.1698	0.988	3.1875	1.50443	3.26141	1.13735	0.83969	0.10167	0.81799	3.17162	2.45365	2.11934	2.52359	1.00851	0.73578	3.79549	1.7416	1.17595	5.27311	2.25645	3.06461	1.11431	1.80725	2.66198	1.40406	1.52632	7.09959	7.32263	1.32018	1.90518	4.04016	2.95163	5.29878	0.81986	1.83921	0.94563	2.41222	1.64833	2.21055	0.90601	4.65405	2.27454
Asymptomatic-7	1.58842	3.22307	2.56574	1.3812	2.61866	1.92777	1.40146	0.5354	1.35054	3.20196	1.35789	3.55411	2.00267	0.99044	0.28386	0.66981	3.27971	2.78668	2.13856	2.72029	1.23474	0.65445	4.20616	1.90316	1.93668	5.30204	2.01925	3.25433	1.74308	2.10031	2.80929	1.68956	1.67708	7.18679	7.38014	2.00723	2.30104	4.161	3.10203	5.41733	1.08002	2.53464	1.47975	2.39737	2.05727	2.41148	1.27967	4.71728	2.37205
Asymptomatic-8	1.57696	5.59981	2.80189	1.35538	2.31986	1.92859	1.27759	0.20332	1.05493	4.51571	1.92825	1.86149	1.68754	1.27455	0.50635	1.28492	3.01703	2.6241	2.17954	1.84733	1.0196	0.56281	7.23428	2.85923	1.82374	5.89529	5.19809	8.85713	1.74041	1.87174	4.87155	2.47165	2.06492	6.87275	5.70856	2.21758	2.20894	2.883	2.68226	6.07215	1.70382	2.45001	1.48926	-1.06299	1.70135	2.74922	1.45328	2.88002	2.01674
Asymptomatic-9	1.11405	6.10348	2.28033	1.46493	1.95848	1.77661	1.27959	0.2423	1.08076	4.03569	3.0258	2.30534	1.4693	1.53954	0.84493	0.96206	3.9554	2.76895	2.29201	2.00996	1.13517	0.8842	5.46329	2.51813	1.52526	3.8427	2.89575	4.36355	1.43446	2.21165	3.0605	1.87371	2.00132	7.2569	7.17957	3.33376	1.97397	2.78344	3.40585	5.74637	2.10184	1.93261	0.94843	-1.20497	1.16601	2.67826	1.05108	6.33536	1.36798
Uninfected control/Healthy control
UI Control-1	-0.09643	3.58618	1.25953	1.39785	0.36633	1.34278	1.25344	-0.29298	0.27665	5.79959	0.16868	0.74566	0.16005	1.90945	0.37993	0.722	4.31809	1.01361	1.66166	1.44805	0.28616	0.30212	4.76243	1.47139	0.28355	3.84899	1.36064	3.7867	1.17668	1.99575	1.96197	1.09908	1.07316	5.84989	7.25938	2.26613	0.82089	1.73787	5.31224	4.73926	1.13715	0.61268	0.0838	2.79068	0.9376	2.91762	0.4323	0.99116	0.2785
UI Control-2	0.9981	2.70343	1.71821	1.19568	1.83376	1.63401	1.2245	0.35648	0.87426	3.8328	3.46586	1.56144	1.41784	0.59747	0.64639	1.08423	3.51612	2.02584	3.33426	1.56392	1.22659	0.8099	4.85466	1.84075	1.26589	5.13411	2.95262	3.53163	0.94804	3.17777	2.26493	1.5042	2.52063	7.15667	6.24783	3.9153	2.01155	2.12931	1.11925	6.25635	1.75655	1.88994	1.10225	2.20608	1.07867	1.97642	1.03654	2.46775	0.49189
UI Control-3	1.59114	4.23272	1.67235	1.83035	2.63061	1.41675	1.44107	0.61274	1.36892	6.4093	0.36514	1.75222	1.6783	1.86009	0.80192	1.1708	5.63386	2.13101	2.31944	1.94544	1.36503	0.89488	5.3565	1.12254	1.75798	5.62485	1.09609	3.20264	1.74268	2.71926	2.66068	1.61377	1.42553	6.77922	7.61879	3.51753	2.42445	1.64987	1.571	5.14783	2.77114	2.41353	1.19773	-0.75414	1.3688	3.00781	1.38004	1.82748	0.50096
UI Control-4	1.10135	3.75435	1.72512	1.34464	1.84117	1.12053	1.42891	0.34065	1.08645	5.44028	0.56381	1.3838	1.64255	1.27189	0.49806	0.79342	4.6154	1.73386	2.41182	1.83197	0.83928	0.73542	5.29966	1.65342	1.45387	4.44562	1.54595	3.29966	1.27499	1.98027	2.45973	1.1628	1.9472	7.13038	6.28256	4.01205	1.9204	1.64488	4.3279	4.67899	1.63699	1.75192	1.13423	-0.49162	1.1337	2.17338	1.07939	1.4346	1.03874
UI Control-5	0.4827	3.7243	1.46218	0.58568	1.36058	1.28983	1.25554	0.11029	0.55059	3.13808	0.47433	1.65469	0.81481	0.1024	0.14533	0.79119	2.8106	1.81625	2.57671	1.61969	1.1925	0.34211	2.69592	1.61044	0.64254	3.88172	1.53744	3.65156	0.55932	2.05898	2.06214	0.87112	1.85791	5.83477	5.17219	2.76952	1.45669	2.73918	4.50428	5.67755	1.35089	1.10325	0.64311	-0.93795	0.93099	1.07476	0.63452	3.26738	0.97173
UI Control-6	0.98	3.23688	1.68156	0.84611	2.06053	1.33818	1.17098	0.44224	0.89499	1.84399	0.78216	1.82307	1.45356	-0.09644	-0.30759	0.82125	2.31257	1.67544	1.33406	1.40641	0.73539	0.52697	4.26675	1.49003	1.4366	3.39048	2.72448	3.69469	1.61485	2.18315	2.70974	1.18922	1.61962	6.52576	4.01476	1.9331	2.0002	2.35298	2.69049	5.68699	0.89173	1.84374	0.65183	-0.72125	1.44047	1.02621	0.91669	1.71373	0.85225
UI Control-7	1.37245	3.55097	1.58879	2.05112	1.97347	0.93937	1.45927	0.45358	1.13681	6.27445	0.47929	1.57948	1.44971	1.41275	0.71114	0.72223	4.82034	2.09087	2.18036	1.94366	1.19568	0.98021	5.6378	1.35499	1.48581	4.39055	1.36522	3.58342	1.84212	2.75563	2.28873	1.02021	1.76964	6.45545	7.36491	2.02685	2.0333	1.37772	4.53525	4.40547	2.47988	2.08278	1.30832	-0.6793	1.13831	3.2748	1.18998	1.69278	0.46079
UI Control-8	0.92217	3.14925	1.36757	1.39513	2.24439	1.04317	1.56997	0.30042	0.93753	5.23669	0.884	1.75542	1.4687	0.8701	0.18663	0.66555	4.38426	1.79776	2.01942	1.86097	0.84103	0.71228	4.90805	1.3642	1.44734	3.57447	0.98394	2.54204	1.29814	2.75815	2.18256	1.06225	1.82391	6.97086	6.86981	3.48089	2.06264	1.48304	5.11061	4.45958	1.38741	2.13579	1.11228	-0.11824	1.39929	2.65697	0.91691	1.47599	0.49164
UI Control-9	0.75064	3.2846	1.21424	0.70578	1.32556	1.38772	1.17577	0.12519	0.62045	3.38944	0.22183	0.80856	0.60858	-0.0415	0.4674	0.49698	2.85652	1.63493	2.21635	1.6623	0.82192	0.40455	3.34936	1.19052	0.82265	2.71568	1.22337	3.39071	0.83151	2.56867	2.9873	0.73303	1.04467	7.18584	5.20386	3.04488	1.57029	1.62292	1.21435	4.74205	1.70448	1.30749	0.25898	-0.64829	1.0328	1.50234	0.48773	1.27752	0.81653
UI Control-10	1.47799	4.4339	1.64019	2.84912	2.57698	1.59628	1.48785	0.57122	1.17389	7.03494	0.63925	1.7126	1.51759	1.74246	1.53669	0.89992	5.21855	2.09526	2.55409	1.91218	1.20091	0.86365	8.29015	1.63107	1.59411	5.83626	2.12421	4.03657	1.59554	2.39435	2.80017	1.25257	1.70478	8.90906	8.61479	5.48841	2.14876	1.49878	1.23321	6.21842	3.92318	2.56317	1.42194	3.63523	1.34629	4.4489	1.12041	1.66553	0.4944
UI Control-11	-0.09485	3.21988	1.25884	1.444	0.17632	0.78626	0.92927	-0.27515	0.18152	5.79676	0.4107	0.46861	0.30252	0.58712	0.36703	0.39666	4.70372	0.9322	2.11575	1.44283	0.58008	0.88627	4.68028	1.30249	0.44023	4.43104	0.54358	2.72796	0.47875	2.60162	2.59024	1.25835	1.05306	6.28813	7.08044	3.09544	1.24823	1.73476	3.17261	4.63619	1.82455	0.68839	-0.0573	-0.36359	0.45989	2.99112	0.35227	0.92204	0.30486
UI Control-12	1.03408	3.28451	2.09555	1.64765	1.74296	1.41657	1.3949	0.35804	0.98154	5.94363	0.69104	1.44321	1.53642	1.37202	0.11618	1.19475	5.11772	2.15581	2.27703	1.71979	1.12278	0.93335	5.4956	1.40603	1.22748	4.63695	1.29175	3.50378	1.23258	2.80133	3.01577	1.25555	2.05166	6.66552	7.0176	4.2489	2.03327	2.27738	1.64956	4.93866	2.4971	1.87875	1.10492	-0.53996	1.69393	2.77559	0.8947	2.24307	0.86064
UI Control-13	0.16069	1.98718	1.16059	0.21937	0.13341	0.7695	0.78996	0.15227	0.46471	3.77772	0.40442	0.20661	0.54482	-0.00233	-0.17599	0.52127	3.43183	1.47886	1.75534	1.18494	0.85855	0.52567	3.80939	1.28281	0.37841	3.71822	1.30867	3.72259	0.81611	2.31119	1.74092	0.91762	1.62012	7.64123	4.21445	4.08842	1.57497	1.65973	3.44748	4.77072	1.65156	0.56451	0.38583	-1.0531	0.3827	0.97388	0.38774	1.5964	0.63361
UI Control-14	0.43817	4.51603	1.49395	2.58894	0.45534	1.05554	1.18064	0.18431	0.42314	6.33339	1.60507	0.70341	0.66046	1.57759	1.15409	0.65456	6.04866	1.48417	2.59948	1.7927	0.82599	0.42293	6.65305	0.85423	0.45834	5.83521	1.30321	3.49237	2.14333	2.82284	3.45846	0.92894	1.84802	6.70401	8.0997	4.68106	1.35744	1.68222	2.04456	6.00718	3.07385	0.93901	0.25238	1.42371	1.19746	3.62272	0.4932	1.97526	0.60654
UI Control-15	1.07664	4.5853	1.61841	2.10662	1.9394	1.50793	1.4888	0.14695	0.86501	6.54333	0.24193	1.36374	1.32362	1.66716	0.61265	0.74999	5.15496	1.68066	2.61029	1.85697	0.96613	0.43109	5.76541	1.46678	1.40119	4.37478	1.66265	3.4575	1.02777	2.34358	2.64461	0.95467	1.5287	7.37963	7.79531	4.75653	1.99268	1.44236	3.81962	5.17205	3.42251	2.10855	1.12708	-0.60949	1.05208	3.56033	1.05177	1.59615	0.51262
Healthy Control-1	0.55446	5.45811	1.25366	2.80902	0.6399	1.23391	1.11396	-0.13244	0.29076	7.38595	0.72015	0.43699	0.61756	1.76316	1.35312	0.58696	5.26917	1.26864	3.36075	1.85351	0.65684	0.39737	8.66333	1.50824	0.62712	6.18754	2.2481	3.35597	1.0534	2.83116	3.40874	1.0279	1.47516	7.46221	8.57509	4.9274	1.31053	1.47134	1.69144	5.49362	2.99425	1.11511	0.3522	1.51928	1.06314	4.74155	0.5915	1.58927	0.60572
Healthy Control-2	1.46557	5.14159	1.60669	1.22096	2.36019	1.44772	1.40062	0.2438	1.16608	6.57652	0.70211	1.57187	1.31528	1.53105	0.6403	0.74747	5.89293	2.26559	2.40114	2.06315	1.142	0.52586	5.5403	0.98531	1.60294	5.98448	2.46628	5.44464	1.69879	2.69216	2.9667	0.81917	2.26994	7.1822	5.02849	3.73044	2.0632	1.61824	2.43034	4.98799	2.85339	2.29698	1.43616	-0.39906	1.27177	1.80728	1.12215	2.2229	0.97926
Healthy Control-3	0.92074	2.9365	1.47779	1.27074	1.66092	1.14971	1.41461	0.22558	0.95201	6.02778	1.20536	1.31234	1.07679	1.54076	0.78352	1.07233	6.0749	1.58034	2.40447	1.98398	0.85168	0.68183	5.49786	1.46367	1.24873	4.55918	1.69118	4.17773	1.60826	2.79106	2.60614	1.19795	2.07586	6.90694	6.94419	4.16618	1.94999	1.69407	0.89049	4.7917	2.0396	1.78428	0.83817	-0.41819	1.40751	2.76807	1.19673	1.60168	0.82729
Healthy Control-4	1.30731	5.89202	1.74148	3.12591	2.23148	1.36665	1.44517	0.28761	1.00695	7.55349	1.61197	1.54728	1.37001	2.2349	1.66051	0.85287	7.33259	2.15887	2.49554	1.86134	1.30202	0.74096	7.76955	1.27771	1.6135	6.88647	2.25991	4.45427	1.57355	2.72274	3.10515	1.0908	1.34351	7.38881	8.8077	3.5383	1.91951	1.93727	1.58713	5.4625	4.41504	2.4836	1.02908	-0.36655	1.23333	5.10874	0.79595	1.94641	0.6031
Healthy Control-5	0.03457	5.09821	1.25318	1.08197	0.74923	1.25969	1.04525	0.03179	0.18031	6.59608	3.99749	0.69671	0.49868	1.38312	0.60526	0.61736	5.90645	1.84827	2.53711	1.84503	1.10992	0.17553	6.3196	0.86795	0.45998	6.30343	2.53625	5.34999	1.35159	2.42804	2.88439	0.30129	2.13172	7.2842	4.97222	3.82123	1.23204	1.46355	2.23288	5.16686	2.91272	0.91204	0.42319	-0.11726	0.72171	1.95727	0.15585	2.13148	0.82107
Healthy Control-6	1.35355	5.09952	1.52858	2.47468	1.82324	1.34739	1.27345	0.35531	1.15611	6.61374	0.55819	1.46164	1.48296	1.57441	1.04554	1.06601	5.69225	1.71727	3.09881	1.77643	0.94523	0.44608	6.66263	1.35271	1.34853	5.56705	1.85432	3.60848	1.45336	2.63856	2.8779	1.42544	1.4164	6.47126	8.14794	3.39364	2.09007	1.46734	1.18555	4.86551	2.67802	2.31367	0.78642	-0.04178	1.24491	4.02219	1.3134	1.90965	0.51934
CONTROL_SAMPLE_US_CS_AS_2 1	3.38877	5.71892	7.13888	2.68411	2.21779	6.49007	6.32496	3.24434	1.69656	2.51274	4.43892	2.1821	1.98333	-0.31727	4.83107	4.68785	7.17167	5.09647	7.97751	6.67321	5.12904	3.75347	6.20508	5.49031	1.77116	5.63381	6.06209	7.44434	6.38947	8.93002	7.9719	5.20503	5.6172	12.7861	10.0529	9.47291	2.60038	8.11608	6.05991	10.007	5.73779	4.1231	2.44205	2.51465	5.67047	1.88902	5.14719	7.46437	5.2832
CONTROL_SAMPLE_US_CS_AS_2 2	3.63883	5.86198	7.42898	2.76063	2.26606	6.5983	6.31604	3.25478	1.76581	2.55593	4.64875	2.05673	2.1646	-0.14328	5.00997	4.71511	7.32736	5.38375	8.0722	6.78633	5.21351	3.60413	6.46922	5.67783	1.76458	5.86026	6.24596	7.46564	6.50158	8.99093	8.14043	5.42351	5.58607	12.8998	10.0847	9.75009	2.54348	8.19518	6.20339	10.237	5.88215	4.27399	2.42623	2.63133	5.70591	1.69158	5.30697	7.66159	5.29943
LOD	0.88283	-0.46449	1.20765	0.55599	1.92128	0.581	0.49408	0.43797	1.05139	-0.54329	-0.27052	1.44273	1.23015	0.23936	-1.15894	0.60454	0.51024	1.37956	0.22966	0.89361	0.97865	0.96956	0.85924	0.4656	1.65071	1.67783	0.65413	0.93646	1.08844	1.35416	0.92953	1.16926	-0.13091	0.22378	0.90505	1.33754	2.20571	0.3957	1.05498	0.89533	0.70706	1.89804	1.2499	-0.84547	1.09233	1.21255	1.41004	1.1262	-0.18259
Missing Data freq.	0.39744	0	0.01282	0.24359	0.53846	0	0	0.84615	0.69231	0	0	0.30769	0.46154	0.29487	0	0.08974	0	0.03846	0	0	0.24359	0.91026	0	0	0.85897	0	0.01282	0	0.29487	0.01282	0	0.23077	0	0	0	0.01282	0.79487	0	0.03846	0	0.02564	0.5641	0.67949	0.23077	0.19231	0.32051	0.87179	0.03846	0
Normalization	IPC Normalized	IPC Normalized	IPC Normalized	IPC Normalized	IPC Normalized	IPC Normalized	IPC Normalized	IPC Normalized	IPC Normalized	IPC Normalized	IPC Normalized	IPC Normalized	IPC Normalized	IPC Normalized	IPC Normalized	IPC Normalized	IPC Normalized	IPC Normalized	IPC Normalized	IPC Normalized	IPC Normalized	IPC Normalized	IPC Normalized	IPC Normalized	IPC Normalized	IPC Normalized	IPC Normalized	IPC Normalized	IPC Normalized	IPC Normalized	IPC Normalized	IPC Normalized	IPC Normalized	IPC Normalized	IPC Normalized	IPC Normalized	IPC Normalized	IPC Normalized	IPC Normalized	IPC Normalized	IPC Normalized	IPC Normalized	IPC Normalized	IPC Normalized	IPC Normalized	IPC Normalized	IPC Normalized	IPC Normalized	IPC Normalized
[truncated: 233 more columns]
